# Supplementary material for: Lipidomic traits of plasma and cerebrospinal fluid in amyotrophic lateral sclerosis correlate with disease progression
Source: Brain Commun. 2021 Jun 26;3(3):fcab143. doi: 10.1093/braincomms/fcab143 (PMC8361390; doi:10.1093/braincomms/fcab143)
Supplement: fcab143_Supplementary_Data [file fcab143_supplementary_data.zip]

Archive with 3 entries (3 files):
- Dataset 2.xlsx
- Supplementary_material.docx
- Dataset 1.xlsx
