# Supplementary material for: Lipidomic traits of plasma and cerebrospinal fluid in amyotrophic lateral sclerosis correlate with disease progression
Source: Brain Commun. 2021 Jun 26;3(3):fcab143. doi: 10.1093/braincomms/fcab143 (PMC8361390; doi:10.1093/braincomms/fcab143)
Supplement: fcab143_Supplementary_Data [file fcab143_supplementary_data.zip › Dataset 2.xlsx]

## Sheet: Potentially Upreg in ALS
Pathway name	Pathway lipids	Converted lipids (number)	Converted lipids (percentage)	Converted lipids (list)	p-value	Benjamini correction	Bonferroni correction
Glycosylphosphatidylinositol (GPI)-anchor biosynthesis	3	2	13.3333	C01194, C00350	0.0021774	0.0130644	0.0522577
Sphingolipid signaling pathway	9	3	20	C00195, C12126, C00550	0.00136672	0.0130644	0.0328013
Sphingolipid metabolism	21	4	26.6667	C00195, C01290, C00550, C12126	0.00183094	0.0130644	0.0439424
Autophagy - other	3	2	13.3333	C01194, C00350	0.0021774	0.0130644	0.0522577
Autophagy - animal	4	2	13.3333	C01194, C00350	0.00428391	0.0171356	0.102814
Necroptosis	4	2	13.3333	C00195, C00550	0.00428391	0.0171356	0.102814
fg	8	2	13.3333	C00157, C00350	0.0187234	0.0641944	0.449361
Glycerophospholipid metabolism	26	3	20	C01194, C00157, C00350	0.0315978	0.0840445	0.758347
Ferroptosis	11	2	13.3333	C21480, C21481	0.0350185	0.0840445	0.840445
Pathogenic Escherichia coli infection	1	1	6.66667	C00350	0.0280899	0.0840445	0.674157
AGE-RAGE signaling pathway in diabetic complications	2	1	6.66667	C00195	0.055442	0.120964	1
Ether lipid metabolism	16	2	13.3333	C05977, C01264	0.0704286	0.131319	1
Adipocytokine signaling pathway	3	1	6.66667	C00195	0.0820742	0.131319	1
Neurotrophin signaling pathway	3	1	6.66667	C00195	0.0820742	0.131319	1
Kaposi's sarcoma-associated herpesvirus infection	3	1	6.66667	C00350	0.0820742	0.131319	1
Leishmaniasis	4	1	6.66667	C00195	0.108004	0.152477	1
Insulin resistance	4	1	6.66667	C00195	0.108004	0.152477	1
Tuberculosis	5	1	6.66667	C01194	0.133249	0.168315	1
Choline metabolism in cancer	5	1	6.66667	C00157	0.133249	0.168315	1
Inositol phosphate metabolism	9	1	6.66667	C01194	0.227712	0.273254	1
Phosphatidylinositol signaling system	11	1	6.66667	C01194	0.271253	0.310003	1
alpha-Linolenic acid metabolism	23	1	6.66667	C00157	0.48799	0.532353	1
Linoleic acid metabolism	25	1	6.66667	C00157	0.517637	0.540143	1
Arachidonic acid metabolism	75	1	6.66667	C00157	0.900037	0.900037	1

## Sheet: Potentially Downreg in ALS
Pathway name	Pathway lipids	Converted lipids (number)	Converted lipids (percentage)	Converted lipids (list)	p-value	Benjamini correction	Bonferroni correction
Choline metabolism in cancer	5	2	28.5714	C00416, C00157	0.00144806	0.0347534	0.0347534
Sphingolipid signaling pathway	9	2	28.5714	C00195, C12126	0.00508323	0.0609988	0.121998
AGE-RAGE signaling pathway in diabetic complications	2	1	14.2857	C00195	0.0260697	0.103109	0.625672
Pancreatic cancer	2	1	14.2857	C00416	0.0260697	0.103109	0.625672
Sphingolipid metabolism	21	2	28.5714	C00195, C12126	0.0274822	0.103109	0.659573
Neurotrophin signaling pathway	3	1	14.2857	C00195	0.0388845	0.103109	0.933229
GnRH signaling pathway	3	1	14.2857	C00416	0.0388845	0.103109	0.933229
Adipocytokine signaling pathway	3	1	14.2857	C00195	0.0388845	0.103109	0.933229
Glycerophospholipid metabolism	26	2	28.5714	C00416, C00157	0.0411998	0.103109	0.988796
Necroptosis	4	1	14.2857	C00195	0.0515546	0.103109	1
Insulin resistance	4	1	14.2857	C00195	0.0515546	0.103109	1
Leishmaniasis	4	1	14.2857	C00195	0.0515546	0.103109	1
cAMP signaling pathway	5	1	14.2857	C00416	0.0640812	0.118304	1
Fc gamma R-mediated phagocytosis	6	1	14.2857	C00416	0.0764658	0.131084	1
Phospholipase D signaling pathway	7	1	14.2857	C00416	0.0887096	0.141935	1
Retrograde endocannabinoid signaling	8	1	14.2857	C00157	0.100814	0.142326	1
Fat digestion and absorption	8	1	14.2857	C00416	0.100814	0.142326	1
Phosphatidylinositol signaling system	11	1	14.2857	C00416	0.136304	0.181739	1
Glycerolipid metabolism	15	1	14.2857	C00416	0.181752	0.218102	1
Pathways in cancer	15	1	14.2857	C00416	0.181752	0.218102	1
Ether lipid metabolism	16	1	14.2857	C05212	0.192788	0.220329	1
alpha-Linolenic acid metabolism	23	1	14.2857	C00157	0.26653	0.29076	1
Linoleic acid metabolism	25	1	14.2857	C00157	0.286507	0.298964	1
Arachidonic acid metabolism	75	1	14.2857	C00157	0.655583	0.655583	1

## Sheet: Potentially Upreg in FastProg
Pathway name	Pathway lipids	Converted lipids (number)	Converted lipids (percentage)	Converted lipids (list)	p-value	Benjamini correction	Bonferroni correction
Leishmaniasis	4	2	20	C00195, C02737	0.0018594	0.037188	0.037188
Sphingolipid metabolism	21	3	30	C00195, C01290, C12126	0.00528178	0.0528178	0.105636
Ferroptosis	11	2	20	C21480, C21481	0.0158831	0.062422	0.317662
Sphingolipid signaling pathway	9	2	20	C00195, C12126	0.010608	0.062422	0.21216
Pathogenic Escherichia coli infection	1	1	10	C00350	0.0187266	0.062422	0.374532
Systemic lupus erythematosus	1	1	10	C02737	0.0187266	0.062422	0.374532
Glycosylphosphatidylinositol (GPI)-anchor biosynthesis	3	1	10	C00350	0.0552359	0.0849783	1
Glycine, serine and threonine metabolism	3	1	10	C02737	0.0552359	0.0849783	1
Autophagy - other	3	1	10	C00350	0.0552359	0.0849783	1
Neurotrophin signaling pathway	3	1	10	C00195	0.0552359	0.0849783	1
Adipocytokine signaling pathway	3	1	10	C00195	0.0552359	0.0849783	1
AGE-RAGE signaling pathway in diabetic complications	2	1	10	C00195	0.037137	0.0849783	0.742739
Kaposi's sarcoma-associated herpesvirus infection	3	1	10	C00350	0.0552359	0.0849783	1
Autophagy - animal	4	1	10	C00350	0.0730281	0.0859154	1
Necroptosis	4	1	10	C00195	0.0730281	0.0859154	1
Insulin resistance	4	1	10	C00195	0.0730281	0.0859154	1
Amoebiasis	4	1	10	C02737	0.0730281	0.0859154	1
Glycerophospholipid metabolism	26	2	20	C02737, C00350	0.080674	0.0896377	1
Retrograde endocannabinoid signaling	8	1	10	C00350	0.141221	0.148653	1
Ether lipid metabolism	16	1	10	C05212	0.264232	0.264232	1

## Sheet: Potentially Downreg in FastProg
Pathway name	Pathway lipids	Converted lipids (number)	Converted lipids (percentage)	Converted lipids (list)	p-value	Benjamini correction	Bonferroni correction
Sphingolipid signaling pathway	9	3	21.4286	C00195, C12126, C00550	0.00110282	0.0319817	0.0319817
Necroptosis	4	2	14.2857	C00195, C00550	0.00372218	0.035981	0.107943
Leishmaniasis	4	2	14.2857	C00195, C02737	0.00372218	0.035981	0.107943
Sphingolipid metabolism	21	3	21.4286	C00195, C00550, C12126	0.0144572	0.0948329	0.41926
Retrograde endocannabinoid signaling	8	2	14.2857	C00157, C00350	0.0163505	0.0948329	0.474165
Glycerophospholipid metabolism	26	3	21.4286	C02737, C00157, C00350	0.0261183	0.0950375	0.757432
Pathogenic Escherichia coli infection	1	1	7.14286	C00350	0.0262172	0.0950375	0.7603
Systemic lupus erythematosus	1	1	7.14286	C02737	0.0262172	0.0950375	0.7603
Ferroptosis	11	2	14.2857	C21480, C21481	0.0306953	0.098907	0.890163
Glycine, serine and threonine metabolism	3	1	7.14286	C02737	0.0767478	0.139105	1
Glycosylphosphatidylinositol (GPI)-anchor biosynthesis	3	1	7.14286	C00350	0.0767478	0.139105	1
Autophagy - other	3	1	7.14286	C00350	0.0767478	0.139105	1
Neurotrophin signaling pathway	3	1	7.14286	C00195	0.0767478	0.139105	1
Adipocytokine signaling pathway	3	1	7.14286	C00195	0.0767478	0.139105	1
AGE-RAGE signaling pathway in diabetic complications	2	1	7.14286	C00195	0.051795	0.139105	1
Kaposi's sarcoma-associated herpesvirus infection	3	1	7.14286	C00350	0.0767478	0.139105	1
Autophagy - animal	4	1	7.14286	C00350	0.10109	0.154295	1
Insulin resistance	4	1	7.14286	C00195	0.10109	0.154295	1
Amoebiasis	4	1	7.14286	C02737	0.10109	0.154295	1
Choline metabolism in cancer	5	1	7.14286	C00157	0.124834	0.18101	1
Fat digestion and absorption	8	1	7.14286	C02530	0.19262	0.253909	1
Cholesterol metabolism	8	1	7.14286	C02530	0.19262	0.253909	1
Vitamin digestion and absorption	15	1	7.14286	C02530	0.332288	0.418972	1
Ovarian steroidogenesis	18	1	7.14286	C02530	0.384977	0.465181	1
Linoleic acid metabolism	25	1	7.14286	C00157	0.493275	0.529814	1
alpha-Linolenic acid metabolism	23	1	7.14286	C00157	0.464295	0.529814	1
Bile secretion	25	1	7.14286	C02530	0.493275	0.529814	1
Steroid biosynthesis	41	1	7.14286	C02530	0.677883	0.702093	1
Arachidonic acid metabolism	75	1	7.14286	C00157	0.883189	0.883189	1
