# Supplementary material for: Lipidomic traits of plasma and cerebrospinal fluid in amyotrophic lateral sclerosis correlate with disease progression
Source: Brain Commun. 2021 Jun 26;3(3):fcab143. doi: 10.1093/braincomms/fcab143 (PMC8361390; doi:10.1093/braincomms/fcab143)
Supplement: fcab143_Supplementary_Data [file fcab143_supplementary_data.zip › Dataset 1.xlsx]

## Sheet: ALS vs CTL
Potential Identity	M+H	M+NH4	M+H-H2O	M+Na	M-H	M+CH3COO	p-value	FDR corrected p-value	Regulation (ALS vs CTL)	Mass to charge ratio (m/z)	Retention time (min)	Median fold change (ALS vs CTL)	Ionization	Biofluid
MG(18:0)a						MG(18:0) [15ppm]	3.92033e-05	0.0729182	down	417.329	4.79978	9.6e-06	-	CSF
PG(34:1)*		PG(34:1)* [15ppm]					0.000442303	0.299195	up	766.547	6.61884	1.10007	+	PLA
PI(O-34:1)		PI(O-34:1) [18ppm]	PS(41:2) [0ppm]	PS(P-39:0) [3ppm] / PS(O-39:1) [3ppm]			0.000639859	0.299195	up	840.612	6.63343	1.59419	+	PLA
607.9473@0.89468							0.00064343	0.299195	up	607.947	0.89468	23858	+	PLA
1319.069@11.11917							0.00116496	0.400668	down	1319.07	11.1192	7.49e-06	-	PLA
1973.758@10.50829							0.0015055	0.400668	down	1973.76	10.5083	6.83e-06	+	PLA
1673.488@9.582515							0.00150789	0.400668	up	1673.49	9.58252	1.23249	+	PLA
DG(38:3)					DG(38:3) [12ppm]		0.00180863	0.400684	down	645.538	8.57424	0.914552	-	PLA
371.3037@4.900167							0.00193879	0.400684	down	371.304	4.90017	2.83e-05	+	PLA
PA(P-39:1)	PA(P-39:1) [1ppm] / PE-Cer(d39:2) [16ppm] / SM(d36:2) [16ppm]	GlcCer(d35:2) [27ppm]	PA(39:0) [1ppm]				0.00242232	0.450551	up	729.578	6.51568	1.41204	+	PLA
1303.195@10.515							0.00278306	0.458511	down	1303.19	10.515	2.72e-05	+	PLA
898.85@10.44447							0.00295814	0.458511	up	898.85	10.4445	1.16673	+	CSF
1631.437@9.001108							0.00327215	0.46817	up	1631.44	9.00111	1.08793	+	PLA
1166.268@7.868148							0.00373806	0.496627	down	1166.27	7.86815	0.844743	-	PLA
PA(O-42:0)		PA(O-42:0) [12ppm]					0.00450477	0.498612	up	792.694	6.4937	2.28503	+	PLA
PI(38:4)		PI(38:4) [20ppm]		PC(44:10) [11ppm]			0.00450477	0.498612	up	904.572	6.57322	4.36574	+	PLA
TG(58:3)		TG(58:3) [17ppm]					0.00476035	0.498612	up	958.862	9.95491	1.62999	+	PLA
1974.765@10.51889							0.00482528	0.498612	up	1974.77	10.5189	312300	+	PLA
1660.469@10.29694							0.00541277	0.499349	up	1660.47	10.2969	28428	+	PLA
1293.188@10.53194							0.00576284	0.499349	up	1293.19	10.5319	248823	+	PLA
632.5838@8.042704							0.00577308	0.499349	up	632.584	8.0427	1.05568	+	PLA
PG(36:4)						PG(36:4) [1ppm] / PA(42:9) [26ppm]	0.00590628	0.499349	down	829.525	6.59803	0.861505	-	PLA
772.5044@0.8919445							0.00747153	0.556054	down	772.504	0.891945	3.73e-05	+	CSF
2016.525@10.59005							0.00754832	0.556054	up	2016.53	10.59	1.25368	+	PLA
1256.057@8.564893							0.00796043	0.556054	down	1256.06	8.56489	0.91221	-	PLA
911.5292@6.592938							0.0080939	0.556054	down	911.529	6.59294	0.813855	-	PLA
2154.575@9.685142							0.00854171	0.556054	down	2154.57	9.68514	4.12e-05	+	PLA
879.73@9.953055							0.00859887	0.556054	up	879.73	9.95306	1.11371	+	PLA
PI(P-36:0)		PI(O-36:1)[17ppm] / PI(P-36:0)[17ppm]	PS(43:2) [0ppm] / PC(44:8) [23ppm]	PS(P-41:0) [2ppm] / PC(P-42:6) [26ppm]			0.00866966	0.556054	up	868.642	7.19466	1.50775	+	PLA
826.5394@0.8888463							0.00928263	0.568804	down	826.539	0.888846	1.12e-05	+	CSF
TG(44:0)		TG(44:0) [21ppm]	GalCer(d40:0) [25ppm]				0.0108225	0.568804	up	768.691	9.69318	2.64915	+	PLA
1172.304@6.715529							0.0108639	0.568804	up	1172.3	6.71553	18962	+	PLA
PC(36:4)*	PC(36:4)* [13ppm]						0.0108822	0.568804	up	782.559	6.64943	1.45912	+	PLA
1276.175@10.53613							0.0110797	0.568804	up	1276.17	10.5361	1.39193	+	PLA
1270.069@11.18983							0.0116799	0.568804	down	1270.07	11.1898	0.915947	-	PLA
586.4429@4.798111							0.0117257	0.568804	down	586.443	4.79811	0.00016284	+	PLA
DG(34:1)			DG(34:1) [20ppm]				0.0125332	0.568804	up	577.508	6.61546	1.1321	+	PLA
1294.209@10.53148							0.0125424	0.568804	down	1294.21	10.5315	6.41e-06	+	PLA
1043.861@10.84229							0.0129116	0.568804	down	1043.86	10.8423	0.902705	-	CSF
871.0627@0.8898846							0.0131383	0.568804	down	871.063	0.889885	0.779882	+	CSF
NAPE(52:2)					NAPE(52:2) [3ppm]		0.0131561	0.568804	down	980.766	10.7209	2.34e-05	-	PLA
LysoPS(20:3)			LysoPS(20:3) [17ppm]				0.0136665	0.568804	up	530.298	1.17894	47371	+	PLA
1174.303@8.607096							0.01368	0.568804	up	1174.3	8.6071	38210	+	PLA
1119.898@10.73814							0.0144066	0.568804	down	1119.9	10.7381	5.49e-05	-	PLA
TG(48:4)	SM(d41:2) [2ppm] / TG(48:4) [13ppm]	GlcCer(d40:2) [7ppm]		TG(46:1) [10ppm]			0.0154994	0.568804	up	799.671	9.70153	2.29553	+	PLA
1509.331@8.533118							0.0159878	0.568804	down	1509.33	8.53312	0.925443	-	PLA
1882.537@10.45522							0.016106	0.568804	up	1882.54	10.4552	1.25365	+	PLA
1718.551@10.44213							0.0161074	0.568804	up	1718.55	10.4421	18827	+	CSF
1564.499@6.551134							0.0162322	0.568804	down	1564.5	6.55113	4.45e-05	+	CSF
575.49@9.932793							0.0168596	0.568804	up	575.49	9.93279	2.03232	+	PLA
974.8656@10.10364							0.0174574	0.568804	up	974.866	10.1036	1.52101	+	PLA
2149.575@9.685702							0.0178983	0.568804	up	2149.57	9.6857	1.17064	+	PLA
1638.426@8.999391							0.0180461	0.568804	up	1638.43	8.99939	21618	+	PLA
1612.374@8.96781							0.0181203	0.568804	down	1612.37	8.96781	0.642391	-	PLA
603.6761@7.1181							0.0181741	0.568804	down	603.676	7.1181	2.07e-07	-	PLA
DG(44:3)						DG(44:3) [14ppm]	0.0185244	0.568804	down	789.65	9.7514	1.37e-05	-	CSF
TG(60:7)					TG(60:7) [6ppm]	TG(55:2) [15ppm]	0.0186308	0.568804	down	959.814	10.0366	2.63e-05	-	PLA
1392.318@8.575778							0.0190743	0.568804	down	1392.32	8.57578	1.41e-05	-	CSF
1291.191@10.50623							0.0194058	0.568804	down	1291.19	10.5062	0.180758	+	PLA
TG(52:3)*		TG(52:3)* [10ppm]					0.0197539	0.568804	up	874.776	9.95592	1.38861	+	PLA
TG(56:5)			TG(56:5) [21ppm]				0.0197539	0.568804	up	891.799	10.102	1.53436	+	PLA
1736.477@9.955483							0.0197539	0.568804	up	1736.48	9.95548	1.68484	+	PLA
TG(48:8)						TG(48:8) [10ppm]	0.0199644	0.568804	down	849.634	9.70754	4.06e-06	-	PLA
NeuAc2-3Galβ-Cer(d42:1)					NeuAc 2-3Galβ-Cer(d42:1) [4ppm]		0.0199644	0.568804	down	1101.78	10.055	4.08e-05	-	PLA
1022.74@0.8831666							0.0200867	0.568804	up	1022.74	0.883167	64073	+	PLA
1400.259@7.157047							0.0201834	0.568804	up	1400.26	7.15705	44351	+	PLA
820.2464@5.863223							0.0206156	0.572313	up	820.246	5.86322	3.01927	+	PLA
920.8169@9.97025							0.0220623	0.603332	up	920.817	9.97025	91581	+	PLA
PC(P-38:4)	PC(P-38:4) [22ppm] / PC(O-38:5) [22ppm] / PC(37:5) [23ppm]	PG(36:1) [3ppm] / PA(42:6) [23ppm]		PC(35:2) [26ppm] / PE-NMe2(36:2) [26ppm] / PE(38:2) [26ppm[			0.0223817	0.603332	up	794.588	7.059	170447	+	PLA
PE(42:1)	PC(41:4) [10ppm]			PE(42:1) [7ppm] / PC(39:1) [7ppm]			0.0234897	0.608721	up	852.639	7.0495	12245	+	PLA
1948.742@10.54221							0.0234897	0.608721	up	1948.74	10.5422	338735	+	PLA
DG(42:8)					DG(42:8) [23ppm]	DG(37:3) [6ppm]	0.0248423	0.608721	down	691.547	8.56975	0.880748	-	PLA
PE(40:9)		PE(40:9) [4ppm] / PS(36:3) [29ppm]	PG(40:7) [9ppm] / PI(P-34:1) [16ppm] / PI(O-34:2) [16ppm]	PG(O-38:6) [13ppm] / PG(P-38:5) [13ppm]			0.0249992	0.608721	up	803.53	4.80631	30978	+	PLA
651.5559@7.769189							0.0250743	0.608721	up	651.556	7.76919	1.35537	+	PLA
1170.045@8.042081							0.0250743	0.608721	up	1170.05	8.04208	1.03086	+	PLA
1073.835@10.272							0.0258766	0.608721	down	1073.84	10.272	1.45e-05	-	CSF
Cer(d40:1)	Cer(d40:1) [12ppm]		Cer(t40:0) [12ppm]				0.0261098	0.608721	up	622.606	8.48785	38062	+	PLA
DG(36:4)		DG(36:4) [19ppm]					0.0263483	0.608721	up	634.528	7.53152	32958	+	PLA
PC(O-28:0)						PC(O-28:0) [13ppm]	0.0263915	0.608721	down	708.546	8.57189	0.806301	-	PLA
1810.402@9.1275							0.0267927	0.608721	down	1810.4	9.1275	3.65e-05	-	PLA
579.5692@8.419089							0.0268276	0.608721	up	579.569	8.41909	1.1628	+	PLA
1636.425@9.001							0.0268361	0.608721	down	1636.42	9.001	2.29e-05	+	PLA
PC(38:7)	PS(37:1) [10ppm] /PC(38:7) [15ppm] / PE(41:7) [15ppm] / PE(P-42:6) [29ppm]	PG(37:3) [10ppm]		PC(36:4) [18ppm] / PE(39:4) [18ppm] / PC(O-37:4) [26ppm] / PE(P-40:3) [26ppm]			0.0275446	0.617265	down	804.567	7.78145	2.3e-05	+	PLA
PA(P-36:0)	PA(P-36:0) [2ppm] /PA(O-36:1) [2ppm] / SM(d33:0) [19ppm] / PE-Cer(d36:1) [19ppm]						0.0279416	0.618707	up	689.546	6.07258	1.29417	+	PLA
867.1869@6.389152							0.0285598	0.624955	down	867.187	6.38915	0.93782	-	PLA
671.5551@10.37406							0.0299428	0.635226	up	671.555	10.3741	164283	+	PLA
1023.797@10.04314							0.0307806	0.635226	down	1023.8	10.0431	0.743708	-	PLA
SM(d34:2)	PA(P-37:1) [0ppm] / PA(O-37:2) [0ppm] / PE-Cer(d37:2) [16ppm]/ SM(d34:2) [16ppm]		PA(37:0) [1ppm] / DG(44:6) [5ppm]				0.0310758	0.635226	up	701.547	5.88687	1.24463	+	PLA
1138.825@0.8890001							0.0310758	0.635226	up	1138.83	0.889	1.04692	+	PLA
1541.12@6.697139							0.0315493	0.635226	up	1541.12	6.69714	2.10476	+	PLA
1879.416@9.24381							0.0316945	0.635226	down	1879.42	9.24381	8.5e-06	-	PLA
817.245@5.857839							0.0322578	0.635226	up	817.245	5.85784	1.31287	+	PLA
TG(44:1)*		TG(44:1)* [13ppm]					0.032621	0.635226	up	766.681	9.50294	2.32628	+	PLA
1039.301@7.263758							0.0327084	0.635226	down	1039.3	7.26376	0.901158	+	PLA
1042.927@10.09188							0.0327084	0.635226	up	1042.93	10.0919	1.38535	+	PLA
790.7042@6.494657							0.0329072	0.635226	up	790.704	6.49466	1.59136	-	PLA
1080.778@0.8860909							0.0333671	0.635226	up	1080.78	0.886091	2.15501	+	PLA
968.8068@10.10119							0.0336733	0.635226	down	968.807	10.1012	0.786077	-	CSF
Cer(d38:3)				Cer(d38:3) [22ppm]			0.0338352	0.635226	down	612.519	8.0701	9.4e-06	+	PLA
640.5071@6.50908							0.0344935	0.635226	up	640.507	6.50908	1.24701	+	PLA
PC(P-40:7)	PS(P-39:1) [5ppm] / PC(P-40:7) [19ppm]		PS(39:0) [6ppm] / PE(43:6) [19ppm] / PC(46:6) [19ppm] / LacCer(d32:1) [27ppm]	PC(P-38:4) [22ppm] / PC(O-38:5) [22ppm]			0.0344935	0.635226	up	816.606	6.67711	1.11701	+	PLA
1115.904@10.73289							0.0348498	0.635496	down	1115.9	10.7329	2.97e-06	-	PLA
Dimethyl-PGE2					Dimethyl-PGE2 [21ppm]	HETE [21ppm]	0.0354054	0.639359	up	379.257	4.13252	118866	-	PLA
1554.429@10.17789							0.0360047	0.639627	down	1554.43	10.1779	3.73e-05	+	PLA
1208.31@9.953177							0.0366936	0.639627	down	1208.31	9.95318	7.01e-05	+	CSF
TG(64:8)						TG(64:8) [7ppm]	0.0368575	0.639627	down	1073.87	10.6525	9.78e-06	-	CSF
510.5093@8.287667							0.0369347	0.639627	down	510.509	8.28767	1.97e-05	+	CSF
Cer(t42:0)					Cer(t42:0) [26ppm]		0.0373445	0.639627	down	726.681	7.11603	0.92642	-	PLA
PC(38:5)	PC(38:5) [20ppm] / PE(41:5) [20ppm]	PA(43:6) [20ppm]		PE(39:2) [17ppm] / PC(36:2) [17ppm] / PS(P-37:2) [27ppm]			0.0378621	0.639627	up	808.568	6.7128	1.3251	+	PLA
LacCer(d32:1)	LacCer(d32:1) [6ppm] / PC(40:6) [14ppm] / PE(43:6) [14ppm]		PS(P-42:4) [28ppm]	PC(38:3) [11ppm] / PE(41:3) [11ppm]			0.0382145	0.639627	up	834.588	7.07972	1.4011	+	PLA
TG(52:4)*		TG(52:4)* [17ppm]					0.0382145	0.639627	up	872.755	9.80067	1.649	+	PLA
431.3745@7.049624							0.0386293	0.639627	up	431.375	7.04962	15551	+	PLA
TG(63:3)			TG(63:3) [0ppm]				0.0388591	0.639627	up	993.921	10.5393	3.02572	+	PLA
1341.323@8.3359							0.0397648	0.642035	down	1341.32	8.3359	3.8e-05	-	PLA
1712.457@9.128083							0.0398258	0.642035	up	1712.46	9.12808	22067	+	PLA
1907.457@9.55688							0.040405	0.642035	up	1907.46	9.55688	73670.5	-	CSF
TG(42:0)*		TG(42:0)* [26ppm]					0.0409151	0.642035	up	740.657	9.47425	24418	+	PLA
1160.389@7.437734							0.0413799	0.642035	up	1160.39	7.43773	18564	+	CSF
PC(32:1)	PE(35:1) [22ppm] / PC(32:1) [22ppm] / PE-NMe(34:1) [22ppm]	PA(37:2) [22ppm] / DG(44:11)	PE(P-38:5) [5ppm] / PE(O-38:6) [5ppm] / PS(33:0) [26ppm] / PS(P-33:1) [26ppm] / PS(O-33:2) [26ppm]				0.0414798	0.642035	up	732.537	6.56776	1.93758	+	PLA
1190.285@7.86576							0.0415723	0.642035	down	1190.29	7.86576	0.724156	-	PLA
TG(54:8)		TG(54:8) [12ppm]					0.042098	0.642035	up	892.728	9.48518	30883	+	PLA
1267.188@10.54457							0.0422562	0.642035	up	1267.19	10.5446	1.14484	+	PLA
PA(P-38:0)	PA(P-38:0) [6ppm] / PA(O-38:1) [6ppm] / PE-Cer(d38:1) [22ppm] / SM(d35:1) [22ppm]	PE(P-34:2) [28ppm] / PE(O-34:3) [28ppm]					0.042634	0.642035	up	717.575	6.67384	18110	+	PLA
PI-Cer(d36:0)	PI-Cer(d36:0) [3ppm] / PC(38:4) [15ppm] / PE(41:4) [15ppm]		PS(P-40:2) [16ppm] / PS(O-40:3) [16ppm] / PS(39:3) [28ppm]	PC(36:1) [12ppm]			0.0430384	0.642035	up	810.588	7.18019	1.70263	+	PLA
PC(34:2)	PC(34:2) [19ppm] / PE(37:2) [19ppm] / PE-NMe(36:2) [19ppm] / PS(P-35:2) [28ppm]	PA(39:3) [19ppm]	PE(P-40:6) [7ppm] / PS(35:1) [27ppm]				0.043635	0.642035	up	758.555	6.691	1.27335	+	PLA
TG(58:11)			TG(58:11) [25ppm]				0.0436669	0.642035	up	907.741	9.41218	32846	+	PLA
549.3959@0.8863913							0.0438379	0.642035	up	549.396	0.886391	30550	+	PLA
TG(55:1)			TG(55:1) [5ppm]				0.0456758	0.654113	up	885.823	10.2341	2.52393	+	PLA
1808.522@10.41121							0.0456758	0.654113	up	1808.52	10.4112	2.52527	+	PLA
908.2244@7.793485							0.0457175	0.654113	up	908.224	7.79349	1.06839	+	PLA
2479.923@5.1263							0.0472421	0.665801	down	2479.92	5.1263	7.24e-05	-	PLA
1165.016@8.04287							0.0472504	0.665801	up	1165.02	8.04287	1.37083	+	PLA
TG(52:6)	TG(52:6) [14ppm]			SM(d43:1) [2ppm] / TG(50:3) [11ppm]			0.0478273	0.667788	up	851.7	9.75041	1.43548	+	PLA
1346.158@10.38265							0.0481095	0.667788	down	1346.16	10.3826	9.53e-06	+	PLA
FA(18:3)						FA(18:3) [3ppm]	0.0489164	0.673724	up	337.24	3.16629	33021	-	PLA
FA(18:1)					FA(18:1) [17ppm]		0.0497356	0.673724	up	281.253	3.38516	1.79156	-	PLA
1657.381@8.861469							0.0498119	0.673724	down	1657.38	8.86147	0.829569	-	PLA
1396.381@9.976587							0.0499859	0.673724	down	1396.38	9.97659	2.21e-05	+	PLA
*: confirmed by MS/MS, a: FDR corrected p value < 0.1.

## Sheet: Onset
Potential identity	M+H	M+NH4	M+H-H2O	M+Na	M-H	M+CH3COO	p-value	FDR corrected p-value	Post-hoc	Mass to charge ratio (m/z)	Retention time (min)	Median Fold Change (Resp vs Bulb)	Median Fold Change (Resp vs Spin)	Median Fold Change (Bulb vs Spin)	Ionization	Biofluid
1965.514@9.734933							0.0025355	1	BULBAR - SPINAL, RESPIRATORY - SPINAL	1965.51	9.73493	-	0.651221	0.677012	+	CSF
DG(38:1)		DG(38:1) [15ppm]					0.00318007	1	BULBAR - SPINAL, RESPIRATORY - SPINAL	668.609	7.3163	-	1.58828	1.27213	+	PLA
444.3666@4.091218							0.00339757	1	BULBAR - SPINAL, RESPIRATORY - SPINAL	444.367	4.09122	-	61976	78467	+	PLA
1095.31@9.457305							0.0043968	1	BULBAR - SPINAL, RESPIRATORY - SPINAL	1095.31	9.4573	-	0.744102	0.615559	+	PLA
1743.45@9.24021							0.0051665	1	BULBAR - RESPIRATORY, BULBAR - SPINAL	1743.45	9.24021	20911	-	5.61e-05	+	PLA
1551.05@6.63665							0.00593425	1	BULBAR - RESPIRATORY, BULBAR - SPINAL	1551.05	6.63665	6.51e-06	-	153664	+	PLA
1380.409@9.095188							0.00833548	1	BULBAR - RESPIRATORY, RESPIRATORY - SPINAL	1380.41	9.09519	53825.5	53825.5	-	+	PLA
640.5071@6.50908							0.00972166	1	BULBAR - SPINAL, RESPIRATORY - SPINAL	640.507	6.50908	-	1.33203	1.32918	+	PLA
1812.47@9.347261							0.00977066	1	BULBAR - RESPIRATORY, RESPIRATORY - SPINAL	1812.47	9.34726	1.18139	44256.5	-	+	PLA
1786.461@9.242332							0.0123142	1	BULBAR - SPINAL, RESPIRATORY - SPINAL	1786.46	9.24233	-	25658	23161	+	PLA
830.0213@0.8809047							0.0151008	1	BULBAR - RESPIRATORY, BULBAR - SPINAL, RESPIRATORY - SPINAL	830.021	0.880905	2.47e-05	3.04e-05	1.23058	+	CSF
307.3244@2.495108							0.0169738	1	BULBAR - SPINAL, RESPIRATORY - SPINAL	307.324	2.49511	-	1.30785	1.13871	+	PLA
Cer(d34:1)		Cer(d34:1) [13ppm]					0.0175148	1	BULBAR - SPINAL, RESPIRATORY - SPINAL	555.538	9.17709	-	1.34955	1.19164	+	PLA
PA(O-42:0)		PA(O-42:0) [12ppm]	GlcCer(d42:2) [28ppm]				0.0176087	1	BULBAR - RESPIRATORY, RESPIRATORY - SPINAL	792.694	6.4937	1.40676	1.75047	-	+	PLA
734.7551@6.303918							0.0178334	1	BULBAR - SPINAL, RESPIRATORY - SPINAL	734.755	6.30392	-	1.23265	1.29253	+	PLA
1613.449@10.42643							0.0192061	1	BULBAR - SPINAL, RESPIRATORY - SPINAL	1613.45	10.4264	-	0.360488	0.486563	+	CSF
1064.83@10.52237							0.0195392	1	BULBAR - RESPIRATORY, RESPIRATORY - SPINAL	1064.83	10.5224	40440	2.58775	-	-	CSF
TG(58:1)			TG(58:1) [18ppm]				0.0204596	1	BULBAR - SPINAL, RESPIRATORY - SPINAL	927.892	10.239	-	1e-05	1e-05	+	PLA
LysoPC(22:1)	LysoPC(22:1) [4ppm]						0.0210955	1	BULBAR - SPINAL, RESPIRATORY - SPINAL	578.421	0.888971	-	1.27383	1.1445	+	PLA
567.6906@7.12019							0.0224062	1	BULBAR - RESPIRATORY, RESPIRATORY - SPINAL	567.691	7.12019	1.35105	1.40908	-	+	PLA
927.2596@7.111625							0.0224619	1	BULBAR - RESPIRATORY, RESPIRATORY - SPINAL	927.26	7.11163	0.444452	0.432213	-	+	CSF
760.1872@6.949621							0.022755	1	BULBAR - RESPIRATORY, RESPIRATORY - SPINAL	760.187	6.94962	1.17538	1.20994	-	+	PLA
DG(35:3)	DG(35:3) [0ppm]			DG(33:0) [4ppm]			0.0239189	1	BULBAR - RESPIRATORY, RESPIRATORY - SPINAL	605.514	7.55462	1.45727	1.40757	-	+	PLA
906.6387@0.8893889							0.0261267	1	BULBAR - RESPIRATORY, BULBAR - SPINAL	906.639	0.889389	0.904885	-	1.03495	+	CSF
TG(54:4)*		TG(54:4)* [8ppm]					0.0267741	1	BULBAR - RESPIRATORY, RESPIRATORY - SPINAL	900.794	10.177	0.320421	0.347389	-	+	CSF
PA(33:3)					PA(33:3) [10ppm]		0.027315	1	BULBAR - RESPIRATORY, RESPIRATORY - SPINAL	655.427	5.20257	1.29246	18424	-	-	CSF
1304.425@9.850638							0.0279597	1	BULBAR - RESPIRATORY, BULBAR - SPINAL	1304.42	9.85064	0.663101	-	1.25811	+	CSF
TG(56:9)	TG(56:9) [6ppm]			TG(54:6) [9ppm]			0.028591	1	RESPIRATORY - SPINAL	901.734	9.869	-	1.25e-05	-	+	CSF
1539.428@10.34903							0.0312268	1	BULBAR - SPINAL	1539.43	10.349	-	-	0.724763	+	CSF
1076.847@10.63428							0.0322389	1	BULBAR - RESPIRATORY, RESPIRATORY - SPINAL	1076.85	10.6343	48743	48743	-	-	CSF
1191.35@8.7525							0.0323537	1	RESPIRATORY - SPINAL	1191.35	8.7525	-	16059.5	-	+	PLA
669.8113@7.12244							0.0344727	1	BULBAR - RESPIRATORY, RESPIRATORY - SPINAL	669.811	7.12244	2.08956	1.92913	-	+	PLA
867.1869@6.389152							0.0344727	1	BULBAR - SPINAL, RESPIRATORY - SPINAL	867.187	6.38915	-	0.888775	0.931792	-	PLA
Ganglioside GA2(d40:1)			Ganglioside GA2 (d40:1) [13ppm]				0.0359939	1	BULBAR - SPINAL, RESPIRATORY - SPINAL	1131.77	7.96973	-	0.469708	0.78681	+	CSF
PS(40:4)						PS(40:4) [5ppm]	0.0362903	1	BULBAR - SPINAL, RESPIRATORY - SPINAL	898.586	6.731	-	0.778978	0.812153	-	PLA
1095.313@9.670655							0.0366317	1	BULBAR - SPINAL, RESPIRATORY - SPINAL	1095.31	9.67066	-	0.605953	0.620968	+	CSF
683.7946@7.117567							0.0373453	1	BULBAR - RESPIRATORY, RESPIRATORY - SPINAL	683.795	7.11757	1.38844	1.33922	-	+	PLA
626.7484@7.110135							0.038355	1	BULBAR - RESPIRATORY, RESPIRATORY - SPINAL	626.748	7.11013	1.30439	1.32956	-	+	PLA
1317.368@10.06856							0.0388576	1	BULBAR - SPINAL	1317.37	10.0686	-	-	0.504411	+	CSF
941.1415@5.687389							0.0405659	1	BULBAR - RESPIRATORY, BULBAR - SPINAL	941.141	5.68739	39251.5	-	5.3e-05	+	CSF
TG(60:8)	TG(60:8) [29ppm]			TG(58:5) [26ppm]			0.0409699	1	BULBAR - RESPIRATORY, BULBAR - SPINAL	959.778	9.48769	0.532253	-	2.67592	+	PLA
1556.056@6.626369							0.0416979	1	BULBAR - RESPIRATORY, BULBAR - SPINAL	1556.06	6.62637	9.53e-06	-	104944	+	PLA
817.245@5.857839							0.0422517	1	BULBAR - SPINAL, RESPIRATORY - SPINAL	817.245	5.85784	-	1.35698	1.29338	+	PLA
TG(58:7)			TG(58:7) [23ppm]				0.0446103	1	RESPIRATORY - SPINAL	915.802	9.95738	-	1.33967	-	+	PLA
1849.531@10.40632							0.0449015	1	BULBAR - SPINAL, RESPIRATORY - SPINAL	1849.53	10.4063	-	1.36899	1.27741	+	PLA
1166.268@7.868148							0.0449041	1	RESPIRATORY - SPINAL	1166.27	7.86815	-	0.380444	-	-	PLA
691.9664@8.282028							0.0456406	1	RESPIRATORY - SPINAL	691.966	8.28203	-	1.29625	-	+	PLA
1324.174@10.52813							0.0456677	1	BULBAR - RESPIRATORY, BULBAR - SPINAL	1324.17	10.5281	502163	-	2.07e-06	+	PLA
PC(48:1)				PC(48:1) [17ppm]			0.0458697	1	BULBAR - SPINAL, RESPIRATORY - SPINAL	978.803	9.61517	-	1.74e-05	1.74e-05	+	PLA
PC(P-38:4)	PC(P-38:4) [22ppm] / PC(O-38:5) [22ppm] / PC(37:5) [23ppm] / PE(40:5) [23ppm]	PG(36:1) [3ppm] / PA(42:6) [23ppm]		PE-NMe2(36:2) [26ppm] / PC(35:2) [26ppm] / PE(38:2) [26ppm]			0.0466396	1	BULBAR - RESPIRATORY, BULBAR - SPINAL	794.588	7.059	0.388214	-	1.2385	+	PLA
PA(P-42:6)					PA(P-42:6) [8ppm] / PG(35:2) [11ppm]	PA(36:2) [11ppm]	0.046736	1	BULBAR - RESPIRATORY, RESPIRATORY - SPINAL	759.527	8.56371	0.921957	0.944498	-	-	PLA
894.2587@6.385109							0.0481898	1	BULBAR - SPINAL, RESPIRATORY - SPINAL	894.259	6.38511	-	1.24724	1.09262	+	PLA
1261.36@8.360147							0.0488884	1	RESPIRATORY - SPINAL	1261.36	8.36015	-	0.598469	-	+	CSF
TG(58:11)			TG(58:11) [25ppm]				0.0493823	1	BULBAR - RESPIRATORY	907.741	9.41218	1.42e-05	-	-	+	PLA
DG(34:1)			DG(34:1) [20ppm]				0.0497871	1	BULBAR - SPINAL, RESPIRATORY - SPINAL	577.508	6.61546	-	1.26451	1.19721	+	PLA
*:confirmedbyMS/MS,a:FDRcorrectedpvalue<0.1.

## Sheet: Progression
Potential identity	M+H	M+NH4	M+H-H2O	M+Na	M-H	M+CH3COO	p-value	FDR corrected p-value	Regulation (FP vs NP)	Mass to charge ratio (m/z)	Retention time (min)	Median fold change (FP vs NP)	Ionization	Biofluid
PI(P-36:0)a		PI(O-36:1)[17ppm] / PI(P-36:0)[17ppm]	PS(43:2) [0ppm] / PC(44:8) [23ppm]	PS(P-41:0) [2ppm] / PC(P-42:6) [26ppm]			2.5e-05	0.0465	down	868.642	7.19466	0.576862	+	PLA
PC(36:4)*a	PC(36:4)* [13ppm]						7.51e-05	0.069843	down	782.559	6.64943	0.523114	+	PLA
PC(38:5)	PC(38:5) [20ppm] / PE(41:5) [20ppm]	PA(43:6) [20ppm]		PE(39:2) [17ppm] / PC(36:2) [17ppm] / PS(P-37:2) [27ppm]			0.000281452	0.101528	down	808.568	6.7128	0.588878	+	PLA
PE(O-42:4)					PE(O-42:4) [1ppm]		0.000281452	0.101528	down	808.621	8.82694	0.58637	-	PLA
1541.1202@6.697139							0.00032638	0.101528	down	1541.12	6.69714	0.48495	+	PLA
PC(P-42:6)	PS(P-41:0) [9ppm] / PC(P-42:6) [17ppm]		PC(42:5) [14ppm] / LacCerd(34:0) [22ppm]	PC(P-40:3) [17ppm] / PC(O-40:4) [17ppm]			0.00041319	0.101528	down	846.65	7.573	1.77e-05	+	PLA
708.6855@8.823029							0.000600432	0.101528	down	708.686	8.82303	0.572205	+	PLA
711.633@8.826909							0.000600432	0.101528	down	711.633	8.82691	0.608947	-	PLA
CE(18:1)*		CE(18:1)* [15ppm]					0.000600432	0.101528	down	668.623	10.5228	0.694426	+	PLA
Cer(d42:1)	Cer(d42:1) [19ppm]		Cer(t42:0) [19ppm]				0.000600432	0.101528	down	650.632	8.82224	0.563746	+	PLA
SM(d34:2)	PA(P-37:1) [0ppm] / PA(O-37:2) [0ppm] / PE-Cer(d37:2) [16ppm]/ SM(d34:2) [16ppm]		PA(37:0) [1ppm] / DG(44:6) [5ppm]				0.000600432	0.101528	down	701.547	5.88687	0.747595	+	PLA
694.6663@8.656324							0.000850611	0.11301	down	694.666	8.65632	0.69352	+	PLA
PC(36:2)	PC(36:2) [12ppm] / PE(39:2)[12ppm]	PA(41:3) [12ppm] / PA(41:3) [12ppm]	PS(P-38:0) [12ppm] / PS(O-38:1) [12ppm] / PE(P-42:6) [14ppm]				0.000850611	0.11301	down	786.591	7.23233	0.579744	+	PLA
PC(42:6)			PS(41:0) [2ppm] / PC(42:6) [22ppm]	PC(O-40:5) [25ppm] / PC(P-40:4) [25ppm]			0.000850611	0.11301	down	844.641	7.23232	0.495852	+	PLA
648.634@8.825566							0.000919767	0.114051	down	648.634	8.82557	0.535741	-	PLA
1467.375@9.286162							0.00161366	0.187588	down	1467.38	9.28616	0.808066	+	PLA
1042.248@7.261295							0.00178916	0.19572	up	1042.25	7.26129	2.54199	-	PLA
SM(d32:1)	PA(P-35:0) [7ppm] / PA(O-35:1) [7ppm] / PE-Cer(d35:1) [23ppm] / SM(d32:1) [23ppm]		DG(42:8) [11ppm]				0.00189406	0.19572	down	675.527	5.75247	0.625129	+	PLA
369.3416@6.7262707							0.00217031	0.204424	down	369.342	6.72627	0.785197	+	PLA
TG(63:3)			TG(63:3) [0ppm]				0.0023203	0.204424	down	993.921	10.5393	0.715855	+	PLA
PE(42:1)	PC(41:4) [10ppm]			PE(42:1) [7ppm] / PC(39:1) [7ppm]			0.0024724	0.204424	down	852.639	7.0495	3.85e-05	+	PLA
910.7037@6.481126							0.00265989	0.204424	up	910.704	6.48113	4.36467	+	CSF
629.6991@7.110383							0.00289583	0.204424	up	629.699	7.11038	1.11955	-	PLA
648.6107@8.509915							0.00289583	0.204424	down	648.611	8.50991	0.741365	+	PLA
PG(P-34:0)					PG(P-34:0) [18ppm] / PG(O-34:1) [18ppm]	PE-Cer(d35:1) [3ppm] / SM(d32:1) [3ppm] / PA(P-35:0) [18ppm]	0.00290709	0.204424	down	733.553	5.75386	0.600602	-	PLA
PC(34:2)	PC(34:2) [19ppm] / PE(37:2) [19ppm] / PE-NMe(36:2) [19ppm] / PS(P-35:2) [28ppm]	PA(39:3) [19ppm]	PE(P-40:6) [7ppm] / PS(35:1) [27ppm]				0.00297978	0.204424	down	758.555	6.691	0.684272	+	PLA
1396.3807@9.976587							0.00298637	0.204424	down	1396.38	9.97659	1.99e-05	+	PLA
447.3403@6.462458							0.00323874	0.204424	up	447.34	6.46246	2.44244	+	CSF
799.5145@0.8863783							0.00323874	0.204424	down	799.514	0.886378	0.838679	+	CSF
1914.5137@10.495529							0.00329716	0.204424	down	1914.51	10.4955	5.27e-05	+	PLA
1689.4288@9.624028							0.00380273	0.214336	down	1689.43	9.62403	0.84118	+	PLA
LysoPC(18:0)*	LysoPC(18:0)* [19ppm]						0.00380273	0.214336	down	524.361	3.28928	0.48862	+	PLA
PI(O-34:1)		PI(O-34:1) [18ppm]	PS(41:2) [0ppm]	PS(P-39:0) [3ppm] / PS(O-39:1) [3ppm]			0.00380273	0.214336	down	840.612	6.63343	0.629484	+	PLA
DG(46:1)	DG(46:1) [7ppm]						0.00450423	0.230341	down	763.711	8.52207	0.615749	+	PLA
1138.825@0.8890001							0.00495356	0.230341	down	1138.83	0.889	0.913298	+	PLA
706.6706@8.508555							0.00495356	0.230341	down	706.671	8.50855	0.737857	+	PLA
Ganglioside GM3(d40:2)	Ganglioside GM3 (d40:2) [27ppm]		Ganglioside GM3 (d41:0) [2ppm]				0.00495356	0.230341	up	1235.83	7.18684	1.74851	+	PLA
PA(P-42:6)					PA(P-42:6) [8ppm] / PG(35:2) [11ppm]	PA(36:2) [11ppm]	0.00495356	0.230341	down	759.527	8.56371	0.951996	-	PLA
PC(P-40:7)	PS(P-39:1) [5ppm] / PC(P-40:7) [19ppm]		PS(39:0) [6ppm] / PE(43:6) [19ppm] / PC(46:6) [19ppm] / LacCer(d32:1) [27ppm]	PC(P-38:4) [22ppm] / PC(O-38:5) [22ppm]			0.00495356	0.230341	down	816.606	6.67711	0.799987	+	PLA
TG(65:4)			TG(65:4) [2ppm]				0.00495356	0.230341	down	1019.94	10.5215	0.704326	+	PLA
1130.2823@8.606084							0.00515415	0.232022	down	1130.28	8.60608	0.295285	+	PLA
1546.1593@7.1702914							0.0052392	0.232022	down	1546.16	7.17029	0.395888	+	PLA
141.156@6.46104							0.0056201	0.241689	up	141.156	6.46104	88879	+	CSF
1516.3965@8.861324							0.00636708	0.241689	down	1516.4	8.86132	0.848995	+	PLA
CE(14:1)						DG(34:1) [3ppm] / CE(14:1) [20ppm]	0.00636708	0.241689	down	653.538	8.10852	0.629024	-	PLA
SM(d32:0)	SM(d32:0) [15ppm]		DG(42:7) [27ppm]				0.00636708	0.241689	down	677.57	7.84065	0.671604	+	PLA
SM(d42:1)	SM(d42:1) [17ppm]	PC(P-38:2) [27ppm] / PC(O-38:3) [27ppm] / GlcCer(d41:1) [27ppm]		TG(47:0) [29ppm]			0.00636708	0.241689	down	815.686	8.37841	0.685648	+	PLA
TG(46:2)*		TG(46:2)*[13ppm]					0.00636708	0.241689	down	792.697	9.5385	0.434849	+	PLA
TG(65:5)			TG(65:5) [1ppm]				0.00636708	0.241689	down	1017.92	10.346	0.804305	+	PLA
1665.48@10.48765							0.00703069	0.247733	down	1665.48	10.4877	8.38e-06	+	CSF
857.7177@9.39856			TG(54:8) [17ppm]				0.00757896	0.247733	down	857.718	9.39856	0.276954	+	PLA
PI(O-36:0)		PI(O-36:0) [19ppm]	PS(43:1) [1ppm] / PC(44:7) [25ppm]	PS(O-41:0) [5ppm] / PC(O-42:6) [29ppm]			0.00757896	0.247733	down	870.66	7.3557	0.136419	+	PLA
PE(40:5)	PI(O-33:0) [29ppm]	PC(37:5) [2ppm] / PE(40:5) [2ppm]	PG(40:3) [10ppm]	PG(P38:1) [13ppm] / PG(O-38:2) [13ppm]			0.00787515	0.247733	down	811.594	7.17665	0.195132	+	PLA
174.1199@2.4924667							0.00799148	0.247733	down	174.12	2.49247	1.25e-05	+	PLA
431.3745@7.0496244							0.0080042	0.247733	down	431.375	7.04962	4.3e-05	+	PLA
719.458@0.8726087							0.0080047	0.247733	down	719.458	0.872609	0.654006	+	CSF
1159.39@9.5895							0.00802069	0.247733	down	1159.39	9.5895	0.777396	+	CSF
300.2801@3.3820553							0.00802901	0.247733	down	300.28	3.38206	1.62e-05	+	PLA
608.5108@8.047676							0.00812459	0.247733	up	608.511	8.04768	1.15357	-	PLA
898.8479@10.238297							0.00812459	0.247733	up	898.848	10.2383	1.17551	+	PLA
PC(34:1)	PE(37:1) [20ppm] / PC(34:1) [20ppm] / PS(P-35:1) [27ppm] / PS(O-35:1) [27ppm]	PA(39:2) [20ppm]	PE(P-40:5) [6ppm] / PE(O-40:6) [6ppm] / PS(O-36:0) [21ppm] / PS(35:0) [26ppm]				0.00812459	0.247733	down	760.569	7.08006	0.576139	+	PLA
1006.65@0.8880284							0.00845581	0.253674	down	1006.65	0.888028	0.833407	+	CSF
307.1831@6.460823							0.00925051	0.262954	up	307.183	6.46082	122951	+	CSF
2090.5356@10.6276245							0.00987374	0.262954	down	2090.54	10.6276	1.82e-05	+	PLA
2165.5632@10.664095							0.00987374	0.262954	down	2165.56	10.6641	2.73e-05	+	PLA
680.6532@8.496644							0.0100519	0.262954	down	680.653	8.49664	0.563753	+	PLA
1319.2198@10.516382							0.0102511	0.262954	down	1319.22	10.5164	0.637983	+	PLA
1541.4008@9.409946							0.0102511	0.262954	down	1541.4	9.40995	0.873152	+	PLA
PG(36:4)						PG(36:4) [1ppm] / PA(42:9) [26ppm]	0.0102511	0.262954	up	829.525	6.59803	1.12933	-	PLA
TG(46:1)		TG(46:1) [15ppm]					0.0102511	0.262954	down	794.711	9.71678	0.429012	+	PLA
919.7532@10.12107							0.010311	0.262954	down	919.753	10.1211	1.08e-05	-	PLA
149.0159@6.464478							0.0103483	0.262954	up	149.016	6.46448	376334	+	CSF
895.6863@6.431632							0.0103483	0.262954	up	895.686	6.43163	58432	+	CSF
TG(44:1)*		TG(44:1)* [13ppm]					0.0104616	0.262954	down	766.681	9.50294	0.411796	+	PLA
TG(52:8)					TG(52:8) [8ppm]	SM(d40:1) [2ppm]	0.0107517	0.266642	down	845.673	7.96222	0.596185	-	PLA
995.6333@0.8892173							0.0111362	0.271533	down	995.633	0.889217	4.97e-05	+	CSF
TG(53:8)					TG(48:3) [5ppm] / SM(d41:1) [8ppm]	TG(53:8) [19ppm]	0.0115353	0.271533	down	859.698	8.18616	0.689352	-	PLA
1350.2402@7.100549							0.0118186	0.271533	down	1350.24	7.10055	0.145261	+	PLA
TG(55:4)						TG(55:4) [8ppm]	0.0118186	0.271533	up	955.806	10.1573	23838.5	-	PLA
TG(56:2)		TG(56:2) [11ppm]					0.0118628	0.271533	down	932.853	10.4268	0.337628	+	PLA
PC(P-40:6)	PS(P-39:0) [6ppm] / PS(O-39:1) [6ppm] / PC(P-40:6) [18ppm]		PC(40:5) [18ppm] / LacCer(d32:0) [26ppm]	PC(O-38:4) [21ppm] / PC(P-38:3) [21ppm]			0.0122314	0.271533	down	818.621	7.07574	0.495141	+	PLA
PS(36:3)		PS(36:3) [23ppm]	PI(P-34:1) [10ppm] / PI(O-34:2) [10ppm] / PG(40:7) [15ppm]	PG(O-38:6) [19ppm] / PG(P-38:5) [19ppm] / PA(44:7) [25ppm]			0.0125746	0.271533	up	803.535	6.29052	106515	+	CSF
1165.0159@8.0428705							0.0127056	0.271533	down	1165.02	8.04287	0.702571	+	PLA
1202.3228@9.760059							0.0128467	0.271533	down	1202.32	9.76006	0.699668	+	PLA
369.3417@10.525593							0.0128467	0.271533	down	369.342	10.5256	0.815197	+	PLA
651.5559@7.769189							0.0128467	0.271533	down	651.556	7.76919	0.457657	+	PLA
669.8113@7.12244							0.0128467	0.271533	up	669.811	7.12244	1.45237	+	PLA
SM(d34:1)	PA(P-37:0) [6ppm] / PA(O-37:1) [6ppm] / PE-Cer(d37:1) [22ppm] / SM(d34:1) [22ppm]	PE(P-33:2) [29ppm]	DG(44:8) [10ppm]				0.0128467	0.271533	down	703.559	6.37024	0.79664	+	PLA
TG(50:5)			TG(50:5) [19ppm]				0.0130446	0.272618	down	807.702	9.49815	8.48e-06	+	PLA
708.9655@0.8857601							0.0133469	0.274268	down	708.966	0.88576	0.589611	+	CSF
893.0824@0.8899546							0.0134185	0.274268	down	893.082	0.889955	2.32e-05	+	CSF
PE(P-38:4)*					PE(P-38:4)* [3ppm]		0.0137376	0.277739	down	750.547	7.49793	0.621669	-	PLA
695.8058@7.1134233							0.0145561	0.285129	up	695.806	7.11342	31820	+	PLA
TG(54:2)		TG(54:2) [20ppm]					0.0148148	0.285129	down	904.814	9.74261	3e-06	+	PLA
1023.797@10.04314							0.015106	0.285129	up	1023.8	10.0431	1.59321	-	PLA
PE(P-38:4)	PE(O-38:5) [18ppm] / PE(P-38:4) [18ppm] / PE(37:5) [29ppm] / PC(34:5) [29ppm]	PG(33:1) [1ppm] / PA(P-40:5) [18ppm] / PA(O-40:6) [18ppm] / PA(39:6) [29ppm]	PC(35:3) [18ppm] / PS(P-36:3) [29ppm] / PS(O-36:4) [29ppm]	PE(P-36:1) [15ppm] / PE(O-36:2) [15ppm]			0.015106	0.285129	down	752.545	7.48838	0.67738	+	PLA
LysoPC(18:1)	LysoPC(18:1) [24ppm]		LysoPS(O-20:0) [25ppm]				0.0152789	0.285129	down	522.343	2.61719	0.614541	+	PLA
TG(56:12)						TG(56:12) [16ppm]	0.0154181	0.285129	down	953.703	7.97067	2.6e-05	-	PLA
913.882@10.73612							0.0154688	0.285129	down	913.882	10.7361	0.839249	+	CSF
697.946@0.8817714							0.0159326	0.285129	down	697.946	0.881771	0.825589	+	CSF
818.5475@0.891946							0.0159326	0.285129	down	818.548	0.891946	0.919625	+	CSF
1191.0276@8.076							0.0159427	0.285129	down	1191.03	8.076	0.538814	+	PLA
1664.4384@9.127812							0.0159427	0.285129	down	1664.44	9.12781	0.870033	+	PLA
TG(50:4)		TG(50:4) [18ppm]					0.0159427	0.285129	down	844.723	9.61074	0.521846	+	PLA
PC(36:1)	PC(36:1) [15ppm] / PE(39:1) [15ppm]	PA(41:2) [15ppm]	PE(O-42:6) [10ppm] / PS(O-38:0) [16ppm] / PS(37:0) [29ppm]				0.0163486	0.289605	down	788.604	7.60173	1.41e-06	+	PLA
PC(P-38:4)	PC(P-38:4) [22ppm] / PC(O-38:5) [22ppm] / PC(37:5) [23ppm] / PE(40:5) [23ppm]	PG(36:1) [3ppm] / PA(42:6) [23ppm]		PE-NMe2(36:2) [26ppm] / PC(35:2) [26ppm] / PE(38:2) [26ppm]			0.0167184	0.293361	down	794.588	7.059	0.736509	+	PLA
698.7381@7.126833							0.0182069	0.30933	down	698.738	7.12683	0.836688	-	PLA
PC(32:2)	PE(35:2) [19ppm] / PC(32:2) [19ppm] / PS(P-33:2) [29ppm]	PA(37:3) [19ppm] / DG(44:12) [23ppm]	PS(O-34:1) [20ppm] / PS(P-34:0) [20ppm] / PS(33:1) [29ppm]	PS(O-32:0) [16ppm]			0.0182069	0.30933	down	730.524	6.11627	0.609236	+	PLA
PA(33:3)					PA(33:3) [10ppm]		0.0183316	0.30933	up	655.427	5.20257	17008	-	CSF
692.6745@8.849588							0.0195173	0.30933	down	692.674	8.84959	4.87e-05	+	PLA
1169.3298@9.6155405							0.0196516	0.30933	down	1169.33	9.61554	0.671021	+	PLA
1276.3394@9.873409							0.0196516	0.30933	down	1276.34	9.87341	0.627983	+	PLA
CE(18:2)*		CE(18:2)* [17ppm]					0.0196516	0.30933	down	666.607	10.3436	0.795952	+	PLA
SM(d42:2)	SM(d42:2) [16ppm]	GlcCer(d41:2) [26ppm]		TG(47:1) [28ppm]			0.0196516	0.30933	down	813.671	7.95357	0.842152	+	PLA
TG(44:0)		TG(44:0) [21ppm]					0.0196516	0.30933	down	768.691	9.69318	0.512357	+	PLA
TG(60:3)		TG(60:3) [19ppm]					0.0196516	0.30933	down	986.892	10.1232	0.771516	+	PLA
1172.304@6.7155294							0.0198397	0.30933	down	1172.3	6.71553	3.04e-05	+	PLA
1033.797@10.14576							0.0199568	0.30933	up	1033.8	10.1458	1.48804	-	PLA
PI-Cer(d36:0)	PI-Cer(d36:0) [3ppm] / PC(38:4) [15ppm] / PE(41:4) [15ppm]		PS(P-40:2) [16ppm] / PS(O-40:3) [16ppm] / PS(39:3) [28ppm]	PC(36:1) [12ppm]			0.0199568	0.30933	down	810.588	7.18019	0.578045	+	PLA
TG(56:8)			TG(56:8) [15ppm]				0.0199568	0.30933	down	885.747	9.59804	0.725775	+	PLA
834.2046@7.4084167							0.0201532	0.309792	down	834.205	7.40842	0.793599	+	PLA
831.707@9.353039							0.0209221	0.315568	down	831.707	9.35304	0.461281	+	PLA
1217.0529@8.114066							0.021478	0.315568	down	1217.05	8.11407	0.325512	+	PLA
599.6577@7.127353							0.0218176	0.315568	down	599.658	7.12735	7.2e-06	-	PLA
PE(12:0)	LysoPG(12:0) [22ppm]	PE(12:0) [3ppm]					0.0218176	0.315568	up	429.234	4.79718	23343.5	+	PLA
TG(48:4)	TG(48:4) [13ppm]			TG(46:1) [10ppm]			0.0218516	0.315568	down	799.671	9.70153	0.546355	+	PLA
167.0267@5.049							0.0219936	0.315568	down	167.027	5.049	1.65e-06	+	CSF
TG(60:5)		TG(60:5) [14ppm]					0.0229108	0.315568	down	982.865	9.84132	0.740061	+	PLA
1119.267@7.574308							0.0232197	0.315568	up	1119.27	7.57431	6588.5	-	PLA
PS(40:2)	PS(40:2) [1ppm]	PG(40:4) [1ppm]	LacCer(d34:1) [12ppm] / PC(42:6) [20ppm]	PC(P-40:4) [17ppm] / PC(O-40:5) [17ppm] / PC(39:5) [25ppm] / PE(42:5) [25ppm]			0.0232197	0.315568	up	844.605	7.7738	13281	+	PLA
Ganglioside GM3(d36:2)	Ganglioside GM3 (d36:2) [20ppm]						0.0234748	0.315568	down	1179.76	6.54573	0.809258	+	CSF
359.144@0.8595384							0.023919	0.315568	down	359.144	0.859538	0.377868	+	CSF
DG(44:9)	SM(d34:2) [16ppm] / PE-Cer(d37:2) [16ppm]	GlcCer(d33:2) [4ppm]	PA(O-38:0) [20ppm] / DG(44:9) [28ppm]				0.0239648	0.315568	down	701.571	7.763	2.75e-05	+	PLA
1220.3303@8.108721							0.0240173	0.315568	down	1220.33	8.10872	0.637454	+	PLA
1942.5043@10.552728							0.0240173	0.315568	down	1942.5	10.5527	0.818574	+	PLA
683.7946@7.1175675							0.0240173	0.315568	up	683.795	7.11757	1.17666	+	PLA
698.6218@8.944819							0.0240173	0.315568	down	698.622	8.94482	0.673917	-	PLA
DG(38:5)	DG(38:5) [27ppm]		PE-Cer(d34:1) [8ppm] / PA(P-34:0) [8ppm] / PA(O-34:0) [8ppm]	PA(O-32:0) [13ppm] / DG(36:2) [23ppm]			0.0240173	0.315568	down	643.512	8.15048	0.559578	+	PLA
PE(38:2)	PE(38:2) [15ppm] / PC(35:2) [15ppm] / PE-Nme2(36:2) [15ppm]	PA(40:3) [15ppm]	PC(P-38:6) [10ppm] / PS(P-37:0) [16ppm] / PS(O-37:1) [16ppm]				0.0240173	0.315568	down	772.573	6.95839	0.732124	+	PLA
TG(48:2)		TG(48:2) [19ppm]					0.0240173	0.315568	down	820.723	9.73911	0.406862	+	PLA
DG(42:4)		DG(42:4) [19ppm]					0.0240493	0.315568	down	718.62	5.56314	2.09e-05	+	CSF
675.5525@7.5237617							0.0241882	0.315568	down	675.553	7.52376	0.675694	+	PLA
TG(65:12)					TG(65:12) [4ppm]	TG(60:7) [24ppm]	0.0242614	0.315568	up	1019.8	10.0432	1.41342	-	PLA
149.0157@5.0477							0.0247549	0.319539	up	149.016	5.0477	220008	+	CSF
TG(54:4)*		TG(54:4)* [8ppm]					0.0259128	0.319539	down	900.794	10.177	0.891292	+	CSF
1591.122@6.7150497							0.0259665	0.319539	down	1591.12	6.71505	0.258336	+	PLA
1731.5197@9.9587							0.0259665	0.319539	down	1731.52	9.9587	2.58e-05	+	PLA
814.6826@8.92876							0.0259665	0.319539	up	814.683	8.92876	64046.5	+	PLA
TG(60:6)		TG(60:6) [14ppm]					0.0259665	0.319539	down	980.85	9.72696	4.9e-06	+	PLA
CE(22:5)					DG(37:0) [19ppm] / CE(22:5) [28ppm]		0.0273852	0.319539	down	697.613	8.65622	0.640107	-	PLA
469.322@6.400188							0.0281469	0.319539	up	469.322	6.40019	2.21483	+	CSF
1061.83@10.3202							0.0289058	0.319539	up	1061.83	10.3202	2.62987	-	PLA
PE(40:9)		PE(40:9) [4ppm] / PS(36:3) [29ppm]	PG(40:7) [9ppm] / PI(P-34:1) [16ppm] / PI(O-34:2) [16ppm]	PG(O-38:6) [13ppm] / PG(P-38:5) [13ppm]			0.0289058	0.319539	down	803.53	4.80632	0.773782	+	PLA
TG(58:1)			TG(58:1) [18ppm]				0.0290836	0.319539	up	927.892	10.239	95233	+	PLA
1171.31@8.607368							0.0291772	0.319539	down	1171.31	8.60737	0.819013	+	PLA
1276.1746@10.536134							0.0291772	0.319539	down	1276.17	10.5361	0.244743	+	PLA
1483.4064@8.706729							0.0291772	0.319539	down	1483.41	8.70673	0.844553	+	PLA
1615.4102@9.522782							0.0291772	0.319539	down	1615.41	9.52278	0.85059	+	PLA
1631.437@9.001108							0.0291772	0.319539	down	1631.44	9.00111	0.906943	+	PLA
1697.5999@10.241623							0.0291772	0.319539	up	1697.6	10.2416	1.18125	+	PLA
677.5387@7.843176							0.0291772	0.319539	down	677.539	7.84318	0.698386	-	PLA
801.2141@6.9430814							0.0291772	0.319539	up	801.214	6.94308	1.13245	+	PLA
CE(20:5)	TG(37:0) [2ppm]	PE-NMe2(O-28:0) [21ppm]	CE(20:5) [11ppm]				0.0291772	0.319539	down	653.573	8.10254	0.528977	+	PLA
Cer(t42:0)						Cer(t42:0) [26ppm]	0.0291772	0.319539	up	726.681	7.11603	1.09743	-	PLA
LysoPC(16:0)*	LysoPC(16:0)* [23ppm]						0.0291772	0.319539	down	496.328	2.45144	0.579906	+	PLA
TG(52:5)		TG(52:5) [11ppm]					0.0291772	0.319539	down	870.744	9.65747	0.612419	+	PLA
TG(54:5)		TG(54:5) [17ppm]					0.0291772	0.319539	down	898.77	9.83586	0.696894	+	PLA
772.5044@0.8919445							0.0293781	0.319539	up	772.504	0.891945	1	+	CSF
971.1588@5.0435							0.0293781	0.319539	up	971.159	5.0435	1	+	CSF
1253.125@7.485555							0.0297104	0.319539	up	1253.12	7.48555	35981	+	CSF
DG(36:0)						DG(36:0) [6ppm] / CE(16:0) [15ppm]	0.0297668	0.319539	up	683.587	9.05863	2.75718	-	CSF
1174.3033@8.607096							0.0298923	0.319539	down	1174.3	8.6071	0.817254	+	PLA
1536.0629@6.6769547							0.0298923	0.319539	down	1536.06	6.67695	0.511007	+	PLA
1567.1208@6.7193336							0.0298923	0.319539	down	1567.12	6.71933	0.429644	+	PLA
927.2596@7.111625							0.0304217	0.319787	down	927.26	7.11163	0.892014	+	CSF
1226.301@8.361733							0.0305345	0.319787	down	1226.3	8.36173	1.43e-05	+	CSF
549.3959@0.88639134							0.0306033	0.319787	down	549.396	0.886391	0.879958	+	PLA
TG(56:3)		TG(56:3) [13ppm]					0.0306033	0.319787	down	930.836	9.76726	0.492782	+	PLA
2183.5562@9.763948							0.0310819	0.320578	down	2183.56	9.76395	0.273169	+	PLA
978.6486@0.8875							0.0311375	0.320578	down	978.649	0.8875	3.62e-05	+	CSF
TG(48:3)		TG(48:3) [20ppm]					0.0313673	0.320578	down	818.706	9.56739	0.360293	+	PLA
1363.1787@10.2172365							0.0314361	0.320578	down	1363.18	10.2172	3.3e-05	+	PLA
1680.4198@9.760556							0.0315407	0.320578	down	1680.42	9.76056	3.02e-05	+	PLA
1128.786@5.436428							0.0331203	0.334803	down	1128.79	5.43643	3.76e-05	+	CSF
1015.831@10.75629							0.0333782	0.335369	up	1015.83	10.7563	2.44389	-	CSF
417.3433@6.447216							0.0337172	0.335369	up	417.343	6.44722	1.19469	-	CSF
898.85@10.44447							0.0337172	0.335369	down	898.85	10.4445	0.89685	+	CSF
PC(O-28:0)						PC(O-28:0) [13ppm]	0.0343949	0.338935	up	708.546	8.57189	259254	-	PLA
1254.9001@0.9017779							0.035169	0.338935	down	1254.9	0.901778	0.888301	+	PLA
1315.19@10.340865							0.035169	0.338935	down	1315.19	10.3409	0.744225	+	PLA
DG(36:2)*		DG(36:2)* [17ppm]					0.035169	0.338935	down	638.561	8.13972	0.553833	+	PLA
PC(32:1)	PE(35:1) [22ppm] / PC(32:1) [22ppm] / PE-NMe(34:1) [22ppm]	PA(37:2) [22ppm] / DG(44:11)	PE(P-38:5) [5ppm] / PE(O-38:6) [5ppm] / PS(33:0) [26ppm] / PS(P-33:1) [26ppm] / PS(O-33:2) [26ppm]				0.035169	0.338935	down	732.537	6.56776	0.626264	+	PLA
PG(34:1)*		PG(34:1)* [15ppm]					0.035169	0.338935	down	766.547	6.61884	0.851517	+	PLA
CerP(34:0)				CerP(34:0) [15ppm]			0.0360456	0.345592	down	619.518	8.72117	1.49e-05	+	CSF
SM(d40:1)	SM(d40:1) [23ppm]	PC(O-36:3) [23ppm] / PC(P-36:2) [23ppm]					0.0362999	0.346245	down	787.65	7.95228	0.666021	+	PLA
LysoPC(18:2)*	LysoPC(18:2)* [19ppm]						0.036834	0.347593	down	520.329	2.09455	0.625807	+	PLA
1223.333@8.355							0.036871	0.347593	down	1223.33	8.355	1.12e-05	+	CSF
TG(54:4)						TG(54:4) [12ppm]	0.0370366	0.347593	down	941.793	10.2839	4.53e-06	-	CSF
902.0855@0.887926							0.0371888	0.347593	down	902.086	0.887926	0.69901	+	CSF
1429.3673@10.0708							0.0386298	0.35131	down	1429.37	10.0708	0.686719	+	PLA
TG(48:5)	TG(48:5) [13ppm]		18:0-Glc-Cholesterol [14ppm] / PA(44:1) [15ppm]	PA(O-42:0) [19ppm]			0.0386298	0.35131	down	797.655	9.54354	0.480133	+	PLA
1734.499@10.52228							0.0398859	0.35131	down	1734.5	10.5223	3.26e-05	+	CSF
823.6708@9.5686655							0.0400361	0.35131	down	823.671	9.56867	0.415365	+	PLA
1115.904@7.863837							0.04006	0.35131	down	1115.9	7.86384	0.80104	+	CSF
675.4364@0.8827878							0.04006	0.35131	down	675.436	0.882788	0.889894	+	CSF
703.4631@0.8903784							0.04006	0.35131	down	703.463	0.890378	0.798317	+	CSF
779.2231@6.116352							0.04006	0.35131	down	779.223	6.11635	0.810739	+	CSF
792.7035@6.887118							0.04006	0.35131	down	792.703	6.88712	0.585462	+	CSF
1355.341@9.9765625							0.0403909	0.35131	down	1355.34	9.97656	3.63e-05	+	PLA
PC(P-38:3)					PC(P-38:3) [13ppm] / PC(O-38:4) [13ppm]		0.0403909	0.35131	down	794.596	8.66512	7.14e-06	-	PLA
1080.778@0.8860909							0.0407511	0.35131	down	1080.78	0.886091	0.843885	+	PLA
916.7815@9.554286							0.0410847	0.35131	down	916.782	9.55429	8e-06	+	PLA
PE(38:1)	PE(38:1) [21ppm] / PC(35:1) [21ppm] / PS(O-36:2) [25ppm] / PS(P-36:1) [25ppm]	PA(40:2) [21ppm] / PG(P-36:3) [25ppm] / PG(O-36:4) [25ppm]	PC(P-38:5) [5ppm] / PC(O-38:6) [5ppm] / PS(36:0) [24ppm]	GlcCer(d38:3) [1ppm]			0.0410847	0.35131	down	774.584	7.3546	1.89e-05	+	PLA
1078.711@0.8925185							0.0415141	0.35131	down	1078.71	0.892518	0.761856	+	CSF
934.3418@9.031095							0.0418178	0.35131	down	934.342	9.0311	0.893028	+	CSF
1011.654@9.688636							0.042149	0.35131	up	1011.65	9.68864	1.14803	-	PLA
651.7159@7.124117							0.042149	0.35131	down	651.716	7.12412	0.919321	-	PLA
PS(40:1)					PC(P-42:6) [8ppm] /PS(40:1) [9ppm]	PC(36:2) [9ppm] / PE(39:2) [9ppm]	0.042149	0.35131	down	844.615	7.25138	0.86579	-	PLA
TG(42:2)		SM(d35:0) [4ppm] / PA(O-38:0) [10ppm] / TG(42:2) [21ppm]	GlcCer(d38:2) [27ppm]				0.042149	0.35131	down	736.629	8.14243	0.635172	+	PLA
TG(48:1)*		TG(48:1)* [12ppm]					0.042149	0.35131	down	822.744	9.90322	0.436271	+	PLA
TG(50:3)*		TG(50:3)* [12ppm]					0.042149	0.35131	down	846.744	9.76422	0.469536	+	PLA
TG(56:5)*		TG(56:5)* [11ppm]					0.042149	0.35131	down	926.806	10.0693	0.812885	+	PLA
TG(60:4)		TG(60:4) [14ppm]					0.042149	0.35131	down	984.881	9.98006	0.774009	+	PLA
1315.282@8.57353							0.0423708	0.35131	down	1315.28	8.57353	3.61e-05	+	CSF
DG(36:3)	DG(36:3) [18ppm]			DG(34:1) [15ppm]			0.0425605	0.35131	down	617.499	8.0974	0.260889	+	PLA
1669.4199@9.126652							0.0428765	0.35131	down	1669.42	9.12665	0.883247	+	PLA
DG(46:0)	DG(46:0) [2ppm]						0.0428765	0.35131	down	765.731	8.82248	0.525846	+	PLA
778.6195@5.594737							0.0433208	0.35131	down	778.62	5.59474	1.75e-05	+	CSF
1692.466@10.49742							0.0433731	0.35131	up	1692.47	10.4974	17138	+	CSF
1009.167@0.8860528							0.0436967	0.35131	down	1009.17	0.886053	0.000102722	+	CSF
TG(52:6)*		TG(52:6)* [12ppm]					0.043829	0.35131	down	868.728	9.53221	0.489006	+	PLA
PI(O-36:2)		PI(O-36:2) [10ppm] / PI(P-36:1) [10ppm]	PC(44:9) [16ppm]				0.043942	0.35131	down	866.621	6.69943	0.341915	+	PLA
875.2354@7.409228							0.0440081	0.35131	up	875.235	7.40923	1.07713	+	PLA
LacCer(d34:1)	LacCer(d34:1) [17ppm] / PC(42:6) [25ppm]			PC(40:3) [22ppm]			0.0448943	0.356852	up	862.61	6.31705	16836.5	+	PLA
DG(37:4)					DG(37:4) [17ppm]		0.0455898	0.357793	down	629.504	8.09495	0.677131	-	PLA
PE(P-36:4)					PE(P-36:4) [7ppm] / PE(O-36:5) [7ppm]	PE(O-31:0) [21ppm] / PC(O-28:0) [21ppm] / PC(27:0) [28ppm]	0.0455898	0.357793	down	722.518	6.99935	0.689696	-	PLA
TG(54:7)			TG(54:7) [18ppm]				0.0455898	0.357793	down	859.734	9.56663	0.421667	+	PLA
505.3925@6.442857							0.0458707	0.358485	up	505.392	6.44286	4.14662	+	CSF
761.5007@0.8852499							0.0469305	0.361303	down	761.501	0.88525	6.77e-06	+	CSF
1034.673@0.8907027							0.0473044	0.361303	down	1034.67	0.890703	0.828529	+	CSF
1321.768@6.416945							0.0473044	0.361303	up	1321.77	6.41695	1.12724	-	CSF
TG(54:3)*		TG(54:3)* [9ppm]					0.0473044	0.361303	down	902.808	10.3203	0.811168	+	CSF
911.5292@6.592938							0.0477173	0.361303	up	911.529	6.59294	1.28204	-	PLA
TG(52:2)		TG(52:2) [13ppm]					0.0477173	0.361303	down	876.789	10.1048	0.633765	+	PLA
1149.3093@7.8703747							0.0480761	0.361303	down	1149.31	7.87037	0.817936	+	PLA
SM(d36:2)			PA(P-39:1) [2ppm] / SM(d36:2) [18ppm] / PE-Cer(d39:2) [18ppm]				0.0480761	0.361303	down	711.567	9.03842	0.82083	+	PLA
PE(36:2)					PE(36:2) [1ppm] / PC(33:2) [1ppm]	GlcCer(d33:2)	0.0482462	0.361303	down	742.54	7.26439	4.85e-05	-	PLA
800.0182@0.8856059							0.0484218	0.361303	down	800.018	0.885606	0.786821	+	CSF
TG(49:1)*		TG(49:1)* [12ppm]					0.0484218	0.361303	down	836.759	10.2159	0.940901	+	CSF
755.4865@0.8870588							0.0487565	0.361303	down	755.486	0.887059	0.897264	+	CSF
TG(50:1)*		TG(50:1)* [13ppm]					0.0487565	0.361303	down	850.775	10.3071	0.730918	+	CSF
FA(18:0)						FA(18:0) [26ppm]	0.0494486	0.364549	up	283.272	4.13816	2.19682	-	PLA
279.1522@6.291083							0.0495865	0.364549	up	279.152	6.29108	1	+	CSF
*: confirmed by MS/MS, a: FDR corrected p value < 0.1.
